# Supplementary material for: Pervaporation Polyvinyl Alcohol Membranes Modified with Zr-Based Metal Organic Frameworks for Isopropanol Dehydration
Source: Membranes (Basel). 2022 Sep 20;12(10):908. doi: 10.3390/membranes12100908 (PMC9611522; doi:10.3390/membranes12100908)
Supplement: Supplementary file 1 [file membranes-12-00908-s001.zip]

Archive with 1 entries (1 files):
- membranes-1888277-supplementary.pdf
